# Supplementary material for: Brief Report: Hydroxychloroquine does not induce hemolytic anemia or organ damage in a “humanized” G6PD A- mouse model
Source: PLoS One. 2020 Oct 2;15(10):e0240266. doi: 10.1371/journal.pone.0240266 (PMC7531777; doi:10.1371/journal.pone.0240266)
Supplement: S1 Raw data — (XLSX) [file pone.0240266.s001.xlsx]

## Sheet: Weights
	ID	Genotype	Date of Birth	Weight - Day 1 (g)	Weight - Day 2 (g)	Weight - Day 3 (g)	Weight - Day 4 (g)	Weight - Day 5 (g)	Weight - Day 6 (g)
	2852	WT	2020-01-09	31	31	31	30	31	31
	2853	WT	2020-01-09	30	30	29	29	29	29
	2854	WT	2020-01-09	28	29	29	28	28	28
	2855	WT	2020-01-09	29	30	31	30	30	30
	2857	WT	2020-01-09	25	24	23	23	23	23
	2858	WT	2020-01-09	25	25	25	25	25	25
	2859	WT	2020-01-09	23	25	25	25	25	25
	2860	WT	2020-01-09	23	24	24	25	25	25
	2870	WT	2020-01-09	25	25	25	25	25	25
	2873	WT	2020-01-09	28	28	29	29	29	29
	2861	G6PD A-	2020-01-09	23	29	29	29	29	29
	2866	G6PD A-	2020-01-09	31	31	30	31	31	31
	2867	G6PD A-	2020-01-09	30	31	30	30	30	30
	2868	G6PD A-	2020-01-09	24	24	24	24	24	24
	2869	G6PD A-	2020-01-09	26	26	27	27	27	27
	2882	G6PD A-	2020-01-09	34	35	35	35	35	35
	2885	G6PD A-	2020-01-09	26	26	26	26	26	26
	2886	G6PD A-	2020-01-09	26	26	27	27	26	26
	2889	G6PD A-	2020-01-09	24	25	24	24	24	24
	2890	G6PD A-	2020-01-09	22	22	23	23	23	23

## Sheet: CBC
				WBC			Neutrophils			Lymphocytes			Monocytes			Eosinophils			Basophils			RBC				Hb				HCT				MCV				MCH				MCHC			RDW			PLT
	ID	Genotype	DOB	Day 1	Day 6		Day 1	Day 6		Day 1	Day 6		Day 1	Day 6		Day 1	Day 6		Day 1	Day 6		Day 1	Day 6	delta	%	Day 1	Day 6	delta	%	Day 1	Day 6	delta	%	Day 1	Day 6	delta	%	Day 1	Day 6	delta	%	Day 1	Day 6		Day 1	Day 6		Day 1	Day 6
	2852	WT	2020-01-09	15.8	7.54	-8.26	0.85	0.2	-0.65	13.18	6.68	-6.5	1.72	0.63	-1.09	0.04	0.03	-0.01	0	0.01	0.01	6.54	7.77	1.23	18.8073	8.7	9.3	0.6	6.89655	31.4	37.7	6.3	20.0637	48	48.5	0.5	1.04167	13.3	12	-1.3	-9.77444	27.7	24.7	-3	18.1	18.8	0.7	705	1130
	2853	WT	2020-01-09	10.76	5.1	-5.66	2.6	0.64	-1.96	5.49	3.97	-1.52	2.6	0.46	-2.14	0.05	0.02	-0.03	0.01	0	-0.01	7.7	7.97	0.27	3.50649	10	9.7	-0.3	-3	36.9	38.7	1.8	4.87805	47.9	48.5	0.6	1.25261	13	12.2	-0.8	-6.15385	27.1	25.1	-2	18.6	17.5	-1.1	594	1079
	2854	WT	2020-01-09	14.2	10.54	-3.66	3.31	2.45	-0.86	8.98	7.53	-1.45	1.69	0.43	-1.26	0.19	0.11	-0.08	0.03	0.01	-0.02	8.35	8.39	0.04	0.479042	11.1	10.8	-0.3	-2.7027	29.4	40	10.6	36.0544	47.2	47.7	0.5	1.05932	13.3	12.9	-0.4	-3.00752	28.2	27	-1.2	18.3	18.6	0.3	727	1037
	2855	WT	2020-01-09	11.26	8.92	-2.34	2	2.93	0.93	8.41	5.52	-2.89	0.76	0.27	-0.49	0.08	0.17	0.09	0.01	0.03	0.02	8.61	6.86	-1.75	-20.3252	11.4	9.1	-2.3	-20.1754	40.9	33.2	-7.7	-18.8264	47.5	48.4	0.9	1.89474	13.2	13.3	0.1	0.757576	27.9	27.4	-0.5	17.5	18.8	1.3	801	965
	2857	WT	2020-01-09	9.4	6.54	-2.86	1.1	1.28	0.18	7.67	4.75	-2.92	0.59	0.36	-0.23	0.04	0.11	0.07	0	0.04	0.04	8.9	8.52	-0.38	-4.26966	12.2	11.3	-0.9	-7.37705	42.4	40.4	-2	-4.71698	47.6	47.4	-0.2	-0.420168	13.7	13.3	-0.4	-2.91971	28.8	28	-0.8	17	16.2	-0.8	681	622
	2858	WT	2020-01-09	11.36	3.88	-7.48	1.49	0.85	-0.64	9.1	2.92	-6.18	0.75	0.11	-0.64	0.03	0	-0.03	0	0	0	9.65	8.42	-1.23	-12.7461	12.9	10.9	-2	-15.5039	45.6	40.5	-5.1	-11.1842	47.3	48.1	0.8	1.69133	13.4	12.9	-0.5	-3.73134	28.3	26.9	-1.4	16.8	16.4	-0.4	579	935
	2859	WT	2020-01-09	16.18	10.98	-5.2	2.45	2.24	-0.21	12.81	8.04	-4.77	0.75	0.44	-0.31	0.14	0.22	0.08	0.03	0.04	0.01	9.21	8.75	-0.46	-4.99457	12.5	11.6	-0.9	-7.2	43.8	41	-2.8	-6.39269	47.6	46.9	-0.7	-1.47059	13.6	13.3	-0.3	-2.20588	28.5	28.3	-0.2	16.7	16.4	-0.3	668	996
	2860	WT	2020-01-09	11.14	8.64	-2.5	1.03	1.69	0.66	9.48	6.54	-2.94	0.61	0.37	-0.24	0.02	0.03	0.01	0	0	0	8.78	8.96	0.18	2.05011	12.3	11.5	-0.8	-6.50407	41.7	42.5	0.8	1.91847	47.5	47.4	-0.1	-0.210526	14	12.8	-1.2	-8.57143	29.5	27.1	-2.4	16.7	15.8	-0.9	529	973
	2870	WT	2020-01-09	6.6	6.26	-0.34	1.54	1.31	-0.23	3.96	4.59	0.63	0.85	0.31	-0.54	0.19	0.05	-0.14	0.06	0.01	-0.05	8.51	8.72	0.21	2.46769	11.5	10.6	-0.9	-7.82609	39.1	41.2	2.1	5.37084	46	47.2	1.2	2.6087	13.5	12.2	-1.3	-9.62963	29.4	25.7	-3.7	16.3	18	1.7	536	971
	2873	WT	2020-01-09	8.7	9.88	1.18	2.99	2.16	-0.83	3.73	7.11	3.38	1.79	0.42	-1.37	0.14	0.16	0.02	0.05	0.02	-0.03	7.79	8.19	0.4	5.13479	10.5	10.5	0	0	37	39.3	2.3	6.21622	47.5	48	0.5	1.05263	13.5	12.8	-0.7	-5.18519	28.4	26.7	-1.7	16.7	18.1	1.4	455	1185
	2861	G6PD A-	2020-01-09	10.84	4.84	-6	1.06	0.21	-0.85	8.84	4	-4.84	0.81	0.62	-0.19	0.09	0.01	-0.08	0.04	0	-0.04	7.61	7.37	-0.24	-3.15375	10.2	8.6	-1.6	-15.6863	36.5	36.3	-0.2	-0.547945	47.9	49.3	1.4	2.92276	13.4	11.7	-1.7	-12.6866	27.9	23.7	-4.2	17.4	18.2	0.8	507	957
	2866	G6PD A-	2020-01-09	11.72	12.46	0.74	1.19	3.6	2.41	8.79	7.23	-1.56	1.52	0.75	-0.77	0.16	0.67	0.51	0.05	0.21	0.16	8.76	8.3	-0.46	-5.25114	10.9	10.6	-0.3	-2.75229	41.4	40	-1.4	-3.38164	47.3	48.2	0.9	1.90275	12.4	12.8	0.4	3.22581	26.3	26.5	0.2	17.5	17.6	0.1	585	848
	2867	G6PD A-	2020-01-09	7.88	8.94	1.06	1.38	2.06	0.68	5.65	6.59	0.94	0.82	0.24	-0.58	0.03	0.05	0.02	0	0	0	8.31	8.34	0.03	0.361011	11.2	10.7	-0.5	-4.46429	40.5	40.4	-0.1	-0.246914	48.7	48.5	-0.2	-0.410678	13.5	12.8	-0.7	-5.18519	27.7	26.5	-1.2	17	16.7	-0.3	861	902
	2868	G6PD A-	2020-01-09	11.14	9.54	-1.6	1.57	1.9	0.33	8.51	6.94	-1.57	0.77	0.49	-0.28	0.21	0.18	-0.03	0.09	0.04	-0.05	8.08	8.39	0.31	3.83663	10.9	11.6	0.7	6.42202	38.5	40.1	1.6	4.15584	47.7	47.8	0.1	0.209644	13.5	13.8	0.3	2.22222	28.3	28.9	0.6	15.7	16.2	0.5	586	839
	2869	G6PD A-	2020-01-09	9.6	3.9	-5.7	2.03	0.8	-1.23	6.53	2.88	-3.65	0.98	0.22	-0.76	0.04	0	-0.04	0.02	0	-0.02	9.35	8.62	-0.73	-7.80749	12.7	11.2	-1.5	-11.811	45.3	41.6	-3.7	-8.16777	48.5	48.3	-0.2	-0.412371	13.6	13	-0.6	-4.41176	28	26.9	-1.1	17.1	16.8	-0.3	802	972
	2882	G6PD A-	2020-01-09	9.8	13.8	4	1.21	4.56	3.35	7.06	8.37	1.31	1.52	0.36	-1.16	0.01	0.43	0.42	0	0.07	0.07	8.22	7.61	-0.61	-7.42092	11	10.4	-0.6	-5.45455	41.3	38.9	-2.4	-5.81114	50.2	51.1	0.9	1.79283	13.4	13.7	0.3	2.23881	26.6	26.7	0.1	16.9	17.8	0.9	566	679
	2885	G6PD A-	2020-01-09	10.66	5.58	-5.08	1.12	1.2	0.08	8.67	4.21	-4.46	0.7	0.16	-0.54	0.11	0.02	-0.09	0.05	0	-0.05	8.37	8.66	0.29	3.46476	11.6	11.3	-0.3	-2.58621	39.6	41.2	1.6	4.0404	47.3	47.6	0.3	0.634249	13.9	13	-0.9	-6.47482	29.3	27.4	-1.9	16.3	16.2	-0.1	418	886
	2886	G6PD A-	2020-01-09	12.16	4.68	-7.48	1.44	0.74	-0.7	9.37	3.37	-6	1.12	0.48	-0.64	0.15	0.07	-0.08	0.07	0.02	-0.05	8.78	7.91	-0.87	-9.90888	11.9	10.1	-1.8	-15.1261	41.6	37.3	-4.3	-10.3365	47.4	47.1	-0.3	-0.632911	13.6	12.8	-0.8	-5.88235	28.6	27.1	-1.5	16.8	16.4	-0.4	562	614
	2889	G6PD A-	2020-01-09	9.18	7.82	-1.36	2.85	1.31	-1.54	4.77	6.17	1.4	1.23	0.31	-0.92	0.28	0.04	-0.24	0.04	0	-0.04	8.29	7.28	-1.01	-12.1834	11	9.2	-1.8	-16.3636	38.7	35	-3.7	-9.56072	46.7	48.1	1.4	2.99786	13.3	12.6	-0.7	-5.26316	28.4	26.3	-2.1	16.4	18.6	2.2	717	1041
	2890	G6PD A-	2020-01-09	9.94	14.62	4.68	2.64	4.15	1.51	4.14	7.99	3.85	3.02	0.67	-2.35	0.11	1.27	1.16	0.03	0.54	0.51	8.04	7.83	-0.21	-2.61194	10.8	10.1	-0.7	-6.48148	37.5	37.4	-0.1	-0.266667	46.7	47.8	1.1	2.35546	13.4	12.9	-0.5	-3.73134	28.8	27	-1.8	16.2	18.6	2.4	362	984
[truncated: 1 more columns]

## Sheet: Reticulocytes
				Reticulocytes
	ID	Genotype	DOB	Day 1	Day 6	Difference	Avg Difference	% Difference	Avg % Change
	2852	WT	2020-01-09	7.09	6.53	-0.56	-0.193	-7.89845	-1.97994
	2853	WT	2020-01-09	7.07	6.29	-0.78		-11.0325
	2854	WT	2020-01-09	7.4	6.89	-0.51		-6.89189
	2855	WT	2020-01-09	7.83	7.36	-0.47		-6.00255
	2857	WT	2020-01-09	6.7	5.66	-1.04		-15.5224
	2858	WT	2020-01-09	6.05	5.72	-0.33		-5.45455
	2859	WT	2020-01-09	7.28	6.82	-0.46		-6.31868
	2860	WT	2020-01-09	7.27	6.09	-1.18		-16.2311
	2870	WT	2020-01-09	6.82	7.49	0.67		9.82405
	2873	WT	2020-01-09	5.97	8.7	2.73		45.7286
	2861	G6PDD	2020-01-09	7.16	8.03	0.87	1.478	12.1508	22.0937
	2866	G6PDD	2020-01-09	8.06	6.42	-1.64		-20.3474
	2867	G6PDD	2020-01-09	7.01	5.99	-1.02		-14.5506
	2868	G6PDD	2020-01-09	8.12	6.94	-1.18		-14.532
	2869	G6PDD	2020-01-09	8.36	8.95	0.59		7.05742
	2882	G6PDD	2020-01-09	9.14	9.72	0.58		6.34573
	2885	G6PDD	2020-01-09	6.44	6.75	0.31		4.81366
	2886	G6PDD	2020-01-09	6.35	6.09	-0.26		-4.09449
	2889	G6PDD	2020-01-09	7.98	16.2	8.22		103.008
	2890	G6PDD	2020-01-09	5.89	14.2	8.31		141.087

## Sheet: Hemolysis and metHbg results
#	total Hb concentration in plasma (mM)	metHb%		Hb concentration in RBCs (mM)	metHb%		WT		G6PDD
2852	0.177415	0		13.218	0		13.218	3.3045	14.0125	3.50313
2853	0.196464	0		14.2939	0		14.2939	3.57348	15.5674	3.89186
2854	0.145738	3.49364e-05		12.6286	0		12.6286	3.15715	11.9181	2.97952
2855	0.144104	0.0103938		15.0145	0		15.0145	3.75362	15.8752	3.9688
2858	0.0570806	0		15.3459	1.7193e-05		15.3459	3.83647	15.3908	3.8477
2859	0.115292	3.14046e-05		13.1982	1.99907e-05		13.1982	3.29956	13.6009	3.40023
2860	0.081606	4.43681e-05		15.7001	2.09429e-05		15.7001	3.92503	18.3379	4.58447
2870	0.0733329	4.93736e-05		13.0462	0.000635873		13.0462	3.26156	14.2699	3.56747
2873	0.0543554	0		13.1953	0		13.1953	3.29883	10.752	2.688
2861	0.0963562	0		14.0125	0		14.3156	3.57891	14.5852	3.6463
2866	0.121851	0		15.5674	1.8924e-05
2867	0.105655	0		11.9181	2.47186e-05
2868	0.136979	0		15.8752	1.98716e-05
2869	0.0701338	0		15.3908	0
2882	0.0418614	0.000141212		13.6009	0
2885	0.0258884	0.000228339		18.3379	0.0126191
2886	0.0885091	0.000166969		14.2699	0
2889	0.0544645	0.000369093		10.752	0
2890	0.0527833	0.0248287		14.5852	4.47874e-05
2857	NA	NA		14.3156	0

## Sheet: Hgb and MetHgb analysis
	WT (mM heme)	WT (uM heme)	WT (mM Hb)	g/dL Hb	G6PD A- (mM heme)	G6PD A- (uM heme)	G6PD A- (mM Hb)	g/dL Hb
	0.177415	177.415	0.0443538	0.286082	0.0963562	96.3562	0.0240891	0.155374
	0.196464	196.464	0.049116	0.316798	0.121851	121.851	0.0304627	0.196485
	0.145738	145.738	0.0364345	0.235002	0.105655	105.655	0.0264139	0.170369
	0.144104	144.104	0.0360259	0.232367	0.136979	136.979	0.0342449	0.220879
	0.0570806	57.0806	0.0142702	0.0920425	0.0701338	70.1338	0.0175335	0.113091
	0.115292	115.292	0.028823	0.185909	0.0418614	41.8614	0.0104653	0.0675015
	0.081606	81.606	0.0204015	0.13159	0.0258884	25.8884	0.0064721	0.0417451
	0.0733329	73.3329	0.0183332	0.118249	0.0885091	88.5091	0.0221273	0.142721
	0.0543554	54.3554	0.0135888	0.0876481	0.0544645	54.4645	0.0136161	0.087824
					0.0527833	52.7833	0.0131958	0.0851131
	mM Hb = (uM heme)/4
	data with thick outer box are presented in manuscript

## Sheet: Haptoglobin ELISA
Curve Name	Curve Formula	Parameter	Value	Std. Error	95% CI min	95% CI max	Fit F Prob
Curve	Y = (A-D)/(1+(X/C)^B) + D	A	-0.00524	0.00715	-0.0251	0.0146	?????
		B	0.917	0.0262	0.844	0.99
		C	277	50	138	416
		D	6.76	0.681	4.87	8.65
Curve Name	Curve Formula	A	B	C	D	R2	Fit F Prob
Curve	Y = (A-D)/(1+(X/C)^B) + D	-0.00524	0.917	277	6.76	1	?????
Well ID	Name	Well	Conc/Dil	Blanked Data	[Concentration]	Count	Mean	Std Dev	CV (%)	ng/mL	ug/mL
BLK		D7		-0.001	0.095	2	0.112	0.025	22.048
		D8		0.001	0.13
SPL1	2852	A3	1:100,000	0.344	11.59	2	11.472	0.167	1.456	1147200	1147.2
	WT	A4		0.338	11.354					0	0
SPL2	2853	B3	1:100,000	0.535	19.29	2	19.385	0.135	0.695	1.9385e+06	1938.5
	WT	B4		0.54	19.48					0	0
SPL3	2854	C3	1:100,000	0.536	19.332	2	19.235	0.137	0.715	1923500	1923.5
	WT	C4		0.532	19.138					0	0
SPL4	2855	D3	1:100,000	0.529	19.007	2	19.546	0.762	3.899	1954600	1954.6
	WT	D4		0.554	20.084					0	0
SPL5	2858	E3	1:100,000	0.109	3.298	2	3.279	0.027	0.827	327900	327.9
	WT	E4		0.108	3.26					0	0
SPL6	2859	F3	1:100,000	0.125	3.814	2	3.886	0.101	2.61	388600	388.6
	WT	F4		0.13	3.958					0	0
SPL7	2860	G3	1:100,000	0.253	8.194	2	8.149	0.064	0.781	814900	814.9
	WT	G4		0.25	8.104					0	0
SPL8	2870	H3	1:100,000	0.195	6.17	2	5.994	0.248	4.146	599400	599.4
	WT	H4		0.185	5.818					0	0
SPL9	2873	A5	1:100,000	0.296	9.792	2	10.03	0.337	3.359	1.003e+06	1003
	WT	A6		0.309	10.268					0	0
SPL10	2861	B5	1:100,000	0.27	8.828	2	8.925	0.137	1.534	892500	892.5
	G6PDX	B6		0.275	9.022					0	0
SPL11	2866	C5	1:100,000	0.123	3.733	2	3.841	0.152	3.957	384100	384.1
	G6PDX	C6		0.129	3.948					0	0
SPL12	2867	D5	1:100,000	0.213	6.79	2	6.634	0.22	3.315	663400	663.4
	G6PDX	D6		0.204	6.479					0	0
SPL13	2868	E5	1:100,000	0.024	0.731	2	0.71	0.029	4.099	71000	71
	G6PDX	E6		0.022	0.689					0	0
SPL14	2869	F5	1:100,000	0.103	3.091	2	3.11	0.027	0.867	311000	311
	G6PDX	F6		0.104	3.129					0	0
SPL15	2882	G5	1:100,000	0.128	3.896	2	3.761	0.191	5.068	376100	376.1
	G6PDX	G6		0.119	3.626					0	0
SPL16	2885	H5	1:100,000	0.066	1.949	2	1.942	0.011	0.55	194200	194.2
	G6PDX	H6		0.065	1.934					0	0
SPL17	2886	A7	1:100,000	0.185	5.832	2	5.664	0.237	4.183	566400	566.4
	G6PDX	A8		0.176	5.497					0	0
SPL18	2889	B7	1:100,000	0.138	4.224	2	4.081	0.202	4.944	408100	408.1
	G6PDX	B8		0.129	3.938					0	0
SPL19	2890	C7	1:100,000	0.147	4.528	2	4.394	0.19	4.314	439400	439.4
	G6PDX	C8		0.139	4.26					0	0
STD1		A1	125	2.261	>131.250	1	119.144	?????	?????
		A2	125	2.13	119.144
STD2		B1	62.5	1.402	64.507	2	62.28	3.149	5.056
		B2	62.5	1.33	60.053
STD3		C1	31.25	0.793	30.884	2	31.228	0.486	1.555
		C2	31.25	0.807	31.571
STD4		D1	15.6	0.469	16.532	2	16.044	0.689	4.297
		D2	15.6	0.445	15.557
STD5		E1	7.8	0.243	7.863	2	7.749	0.162	2.087
		E2	7.8	0.237	7.635
STD6		F1	3.9	0.127	3.863	2	3.634	0.325	8.939
		F2	3.9	0.112	3.404
STD7		G1	1.95	0.063	1.85	2	1.791	0.083	4.613
		G2	1.95	0.059	1.733
STD8		H1	0	0.005	0.225	2	0.159	0.093	58.86
		H2	0	-0.001	0.093
	1	2	3	4	5	6	7	8	9	10	11	12
A	2.261	2.13	0.344	0.338	0.296	0.309	0.185	0.176					Blanked Data
B	1.402	1.33	0.535	0.54	0.27	0.275	0.138	0.129					Blanked Data
C	0.793	0.807	0.536	0.532	0.123	0.129	0.147	0.139					Blanked Data
D	0.469	0.445	0.529	0.554	0.213	0.204	-0.001	0.001					Blanked Data
E	0.243	0.237	0.109	0.108	0.024	0.022							Blanked Data
F	0.127	0.112	0.125	0.13	0.103	0.104							Blanked Data
G	0.063	0.059	0.253	0.25	0.128	0.119							Blanked Data
H	0.005	-0.001	0.195	0.185	0.066	0.065							Blanked Data
	1	2	3	4	5	6	7	8	9	10	11	12
A	>131.250	119.144	11.59	11.354	9.792	10.268	5.832	5.497					[Concentration]
B	64.507	60.053	19.29	19.48	8.828	9.022	4.224	3.938					[Concentration]
C	30.884	31.571	19.332	19.138	3.733	3.948	4.528	4.26					[Concentration]
D	16.532	15.557	19.007	20.084	6.79	6.479	0.095	0.13					[Concentration]
E	7.863	7.635	3.298	3.26	0.731	0.689							[Concentration]
F	3.863	3.404	3.814	3.958	3.091	3.129							[Concentration]
G	1.85	1.733	8.194	8.104	3.896	3.626							[Concentration]
H	0.225	0.093	6.17	5.818	1.949	1.934							[Concentration]

## Sheet: G6PD Activity
Time	Time (sec)	Time (min)	WT			yx-y0	yx-y0/xx	G6PD A-			yx-y0	yx-y0/xx	mG6PDX/mWT
			mean	sd	n			mean	sd	n					% of WT
0:00:00	0	0	35041.9	2769.58	10			1767.25	459.179	10					mean	sd
0:00:21	21	0.35	36466.6	2808.67	10	1424.7	67.8429	1850.45	456.141	10	83.2	3.9619	0.0583983	5.83983	6.50217	0.442654
0:00:42	42	0.7	38118.2	3001.18	10	3076.3	73.2452	1966.5	448.98	10	199.25	4.74405	0.0647694	6.47694
0:01:03	63	1.05	39777.2	3071.32	10	4735.3	75.1635	2046.35	496.77	10	279.1	4.43016	0.0589403	5.89403
0:01:24	84	1.4	41462.7	3085.81	10	6420.75	76.4375	2165.2	516.379	10	397.95	4.7375	0.0619787	6.19787
0:01:45	105	1.75	43188.2	3144.11	10	8146.3	77.5838	2268.45	542.9	10	501.2	4.77333	0.0615249	6.15249
0:02:06	126	2.1	44818.8	3283.39	10	9776.9	77.5944	2367.15	565.938	10	599.9	4.76111	0.0613589	6.13589
0:02:27	147	2.45	46504	3376.97	10	11462.1	77.9735	2466.25	588.159	10	699	4.7551	0.0609836	6.09836
0:02:48	168	2.8	48211.3	3379.94	10	13169.4	78.3893	2565	633.132	10	797.75	4.74851	0.060576	6.0576
0:03:09	189	3.15	49967.7	3517.73	10	14925.8	78.9722	2679.2	664.872	10	911.95	4.82513	0.0610991	6.10991
0:03:30	210	3.5	51617.7	3456.44	10	16575.8	78.9321	2784.05	678.754	10	1016.8	4.8419	0.0613426	6.13426
0:03:51	231	3.85	53346.8	3595.33	10	18304.8	79.2418	2907.9	720.15	10	1140.65	4.93788	0.0623141	6.23141
0:04:12	252	4.2	55017.4	3660.29	10	19975.5	79.2679	3008.45	762.325	10	1241.2	4.9254	0.0621361	6.21361
0:04:33	273	4.55	56805.1	3665.36	10	21763.2	79.7185	3130.65	779.26	10	1363.4	4.99414	0.0626472	6.26472
0:04:54	294	4.9	58527.7	3789.16	10	23485.8	79.8835	3253.35	812.927	10	1486.1	5.05476	0.0632767	6.32767
0:05:15	315	5.25	60065.8	3715.07	10	25023.8	79.4408	3366.3	842.667	10	1599.05	5.07635	0.063901	6.3901
0:05:36	336	5.6	61629.2	3628.44	10	26587.3	79.1289	3464.75	881.714	10	1697.5	5.05208	0.0638463	6.38463
0:05:57	357	5.95	63330.3	3818.71	10	28288.4	79.2392	3602.95	922.561	10	1835.7	5.14202	0.0648923	6.48923
0:06:18	378	6.3	64966.1	3721.36	10	29924.2	79.1646	3735.95	950.685	10	1968.7	5.2082	0.0657896	6.57896
0:06:39	399	6.65	66543.8	3760.18	10	31501.9	78.9521	3872.45	992.685	10	2105.2	5.27619	0.0668277	6.68277
0:07:00	420	7	68112	3577.03	10	33070.1	78.7383	3989.6	1037.92	10	2222.35	5.29131	0.0672012	6.72012
0:07:21	441	7.35	69485.9	3622.53	10	34444	78.1044	4105.7	1061.14	10	2338.45	5.30261	0.0678913	6.78913
0:07:42	462	7.7	71078.8	3496.76	10	36036.8	78.0018	4221.2	1096.39	10	2453.95	5.31158	0.0680956	6.80956
0:08:03	483	8.05	72350.6	3450.51	10	37308.7	77.2438	4364.2	1151.12	10	2596.95	5.37671	0.069607	6.9607
0:08:24	504	8.4	73773.4	3337.35	10	38731.5	76.8482	4476.05	1170.5	10	2708.8	5.3746	0.0699379	6.99379
0:08:45	525	8.75	75054.2	3135.14	10	40012.3	76.214	4613.9	1224.19	10	2846.65	5.42219	0.0711443	7.11443
0:09:06	546	9.1	76259.9	3079.02	10	41218	75.4908	4741.8	1267.2	10	2974.55	5.44789	0.0721664	7.21664
0:09:27	567	9.45	77346.9	2856.86	10	42305	74.6121	4872	1304.52	10	3104.75	5.47575	0.0733896	7.33896
0:09:48	588	9.8	78443.1	2624.1	10	43401.2	73.8115	5003.75	1374.6	10	3236.5	5.50425	0.0745718	7.45718
0:10:09	609	10.15	79425.5	2449.32	10	44383.6	72.8795	5145.3	1396.33	10	3378.05	5.54688	0.0761103
0:10:30	630	10.5	80310.1	2160.45	10	45268.2	71.8543	5288.25	1424.87	10	3521	5.58889	0.0777809
0:10:51	651	10.85	81164.7	2006.22	10	46122.8	70.8492	5409	1489.84	10	3641.75	5.59409	0.0789577
0:11:12	672	11.2	81817.4	1753.22	10	46775.5	69.6064	5563.9	1549.7	10	3796.65	5.64978	0.0811675
0:11:33	693	11.55	82463.8	1570.39	10	47421.9	68.4299	5685.15	1569.16	10	3917.9	5.65354	0.0826179
0:11:54	714	11.9	83083.9	1505.02	10	48042	67.2857	5832.35	1617.36	10	4065.1	5.69342	0.0846155
0:12:15	735	12.25	83427.8	1285.36	10	48385.8	65.8311	5990.95	1680.36	10	4223.7	5.74653	0.087292
0:12:36	756	12.6	83974.8	1247.36	10	48932.8	64.726	6135.4	1727.06	10	4368.15	5.77798	0.0892683
0:12:57	777	12.95	84231.2	1236.04	10	49189.3	63.3067	6244.55	1778.19	10	4477.3	5.76229	0.0910218
0:13:18	798	13.3	84531.4	1211.03	10	49489.5	62.0169	6406.35	1825.72	10	4639.1	5.81341	0.0937392
0:13:39	819	13.65	84798.8	1121.62	10	49756.8	60.7532	6547.25	1862.81	10	4780	5.83639	0.0960672
0:14:00	840	14	84862.8	1137.23	10	49820.8	59.3105	6685.5	1918.78	10	4918.25	5.85506	0.0987187
0:14:21	861	14.35	85091.6	1376.57	10	50049.7	58.1298	6837.8	1984.17	10	5070.55	5.88914	0.10131
0:14:42	882	14.7	85109.4	1355.36	10	50067.5	56.7659	6993.1	2022.94	10	5225.85	5.925	0.104376
0:15:03	903	15.05	85284.9	1254.6	10	50243	55.64	7162.15	2073.85	10	5394.9	5.97442	0.107376
0:15:24	924	15.4	85423.1	1414.91	10	50381.2	54.5251	7312.85	2151.79	10	5545.6	6.00173	0.110073
0:15:45	945	15.75	85502.4	1396.31	10	50460.5	53.3974	7448.2	2195.01	10	5680.95	6.01159	0.112582
0:16:06	966	16.1	85426.2	1398.83	10	50384.3	52.1577	7620.85	2244.36	10	5853.6	6.05963	0.116179
0:16:27	987	16.45	85496.1	1367.42	10	50454.2	51.1187	7745	2325.28	10	5977.75	6.05648	0.118479
0:16:48	1008	16.8	85475.6	1447.6	10	50433.7	50.0335	7939.05	2362.48	10	6171.8	6.12282	0.122374
0:17:09	1029	17.15	85520.9	1300.91	10	50479	49.0564	8068.75	2414.26	10	6301.5	6.12391	0.124834
0:17:30	1050	17.5	85530	1543.24	10	50488.1	48.0839	8254.8	2491.17	10	6487.55	6.17862	0.128497
0:17:51	1071	17.85	85508	1327.92	10	50466.1	47.1205	8408.55	2514.6	10	6641.3	6.20103	0.131599
0:18:12	1092	18.2	85644.2	1418.84	10	50602.3	46.3391	8561.6	2594.03	10	6794.35	6.22193	0.134269
0:18:33	1113	18.55	85729.1	1282.57	10	50687.2	45.5411	8735.3	2638.98	10	6968.05	6.2606	0.137471
0:18:54	1134	18.9	85753.4	1435.91	10	50711.5	44.7192	8914.5	2693.27	10	7147.25	6.30269	0.140939
0:19:15	1155	19.25	85784.1	1480.6	10	50742.2	43.9327	9087.2	2772.68	10	7319.95	6.33762	0.144257
0:19:36	1176	19.6	85854.4	1473.63	10	50812.5	43.2079	9223.3	2824.33	10	7456.05	6.34018	0.146737
0:19:57	1197	19.95	85781.1	1501.97	10	50739.2	42.3887	9404.8	2884.24	10	7637.55	6.38058	0.150525
